# Supplementary material for: Integrated Taxonomy and Species Diversity of the Historical Chondrichthyan Collection of the Zoology Museum “Pietro Doderlein” at the University of Palermo (Italy)
Source: Biology (Basel). 2025 Aug 26;14(9):1129. doi: 10.3390/biology14091129 (PMC12467001; doi:10.3390/biology14091129)
Supplement: Supplementary file 1 [file biology-14-01129-s001.zip]

Archive with 2 entries (2 files):
- Appendix.pdf
- Supplementary material.pdf
